# Supplementary material for: Phlorizin Protects Against Oxidative Stress and Inflammation in Age-Related Macular Degeneration Model
Source: Biomolecules. 2025 Apr 3;15(4):523. doi: 10.3390/biom15040523 (PMC12025036; doi:10.3390/biom15040523)
Supplement: Supplementary file 1 [file biomolecules-15-00523-s001.zip]

Archive with 1 entries (1 files):
- biomolecules-3513531-supplementary.pdf
